# Supplementary material for: CNN-based automatic segmentations and radiomics feature reliability on contrast-enhanced ultrasound images for renal tumors
Source: Front Oncol. 2023 Jun 2;13:1166988. doi: 10.3389/fonc.2023.1166988 (PMC10272725; doi:10.3389/fonc.2023.1166988)
Supplement: Supplementary file 1 [file Table_1.xlsx]

## Sheet: Sheet1
Pearson correlation	feature	SegNet	UNet	MultiResUNet	DeepLabV3+	Att_UNet	UNet3+	UNet++
1	shape2D	0.189976	0.362732	0.322211	0.628563	0.688202	0.648613	0.744247
2	shape2D	0.844033	0.871311	0.938916	0.890614	0.972497	0.971993	0.980766
3	shape2D	0.848157	0.810513	0.9282	0.827499	0.97226	0.970007	0.981122
4	shape2D	0.94811	0.959589	0.979711	0.991175	0.988058	0.989677	0.990061
5	shape2D	0.913605	0.919765	0.957993	0.983885	0.97751	0.978629	0.983286
6	shape2D	0.815657	0.881666	0.913593	0.957639	0.955387	0.951708	0.959455
7	shape2D	0.379758	0.522671	0.602	0.888878	0.800942	0.734076	0.859998
8	shape2D	0.948119	0.95964	0.979726	0.991186	0.988075	0.989692	0.990071
9	shape2D	-0.0697636	-0.00736836	0.0426964	0.154096	0.0135007	0.0427025	-0.0172962
10	firstorder	0.885511	0.936667	0.930993	0.964343	0.976394	0.980502	0.984527
11	firstorder	0.931747	0.958596	0.978616	0.975573	0.982109	0.983786	0.988233
12	firstorder	0.930391	0.974823	0.985978	0.988063	0.990898	0.990644	0.991159
13	firstorder	0.86897	0.929832	0.965771	0.961755	0.967934	0.967067	0.975852
14	firstorder	0.880248	0.926439	0.93528	0.969045	0.96312	0.967756	0.975924
15	firstorder	0.977173	0.992894	0.996335	0.995115	0.994284	0.985851	0.994649
16	firstorder	0.81399	0.869692	0.925711	0.925507	0.936863	0.920303	0.94532
17	firstorder	0.868898	0.932539	0.94401	0.968102	0.970104	0.974956	0.979616
18	firstorder	0.922179	0.953592	0.970866	0.97548	0.982361	0.983575	0.986954
19	firstorder	0.915867	0.950101	0.97061	0.975081	0.981655	0.981734	0.984737
20	firstorder	0.702172	0.816007	0.820642	0.849072	0.89189	0.895326	0.929396
21	firstorder	0.70159	0.834736	0.898989	0.90646	0.920153	0.905674	0.931209
22	firstorder	0.882375	0.930253	0.939479	0.970815	0.967373	0.97352	0.979227
23	firstorder	0.927146	0.95631	0.975433	0.977076	0.98366	0.984567	0.987984
24	firstorder	0.805462	0.935692	0.961072	0.957953	0.943534	0.948422	0.941193
25	firstorder	0.930391	0.974823	0.985978	0.988063	0.990898	0.990644	0.991159
26	firstorder	0.923501	0.946737	0.982256	0.965251	0.969596	0.963878	0.974626
27	firstorder	0.873151	0.942296	0.939074	0.967287	0.973443	0.978391	0.981482
28	glcm	0.792382	0.915348	0.942808	0.925497	0.945355	0.951873	0.954433
29	glcm	0.874592	0.945035	0.928227	0.96462	0.975386	0.979858	0.981814
30	glcm	0.808427	0.893003	0.91063	0.944935	0.965056	0.964598	0.963514
31	glcm	0.874054	0.942547	0.935743	0.96669	0.972789	0.977216	0.981248
32	glcm	0.863605	0.945078	0.958959	0.96436	0.973492	0.975866	0.980591
33	glcm	0.576723	0.838708	0.867052	0.916296	0.922958	0.907819	0.926225
34	glcm	0.876182	0.941409	0.960304	0.961827	0.971473	0.973647	0.978497
35	glcm	0.917575	0.940034	0.96473	0.953988	0.964961	0.966027	0.972823
36	glcm	0.900743	0.938449	0.96111	0.956105	0.966254	0.968348	0.974879
37	glcm	0.879824	0.939833	0.960284	0.960797	0.970634	0.972732	0.977626
38	glcm	0.878412	0.940487	0.960345	0.961221	0.970985	0.973112	0.977986
39	glcm	0.305997	0.660705	0.783004	0.804605	0.826903	0.786045	0.849277
40	glcm	0.639873	0.878805	0.908903	0.922837	0.937269	0.928555	0.949847
41	glcm	0.791486	0.88227	0.897191	0.936869	0.94805	0.951037	0.957148
42	glcm	0.895023	0.963506	0.987147	0.979637	0.981745	0.980368	0.983745
43	glcm	0.884458	0.936821	0.959503	0.95889	0.969046	0.971022	0.975991
44	glcm	0.817076	0.915693	0.948464	0.936832	0.953433	0.956137	0.962405
45	glcm	0.949135	0.953956	0.983898	0.961125	0.967762	0.960675	0.971023
46	glcm	0.890629	0.93565	0.970903	0.959351	0.967564	0.966332	0.974923
47	glcm	0.598874	0.816436	0.830212	0.880016	0.903348	0.846357	0.901003
48	glcm	0.902096	0.925693	0.969693	0.947938	0.957142	0.947457	0.961521
49	glcm	0.817076	0.915693	0.948464	0.936832	0.953433	0.956137	0.962405
50	glcm	0.879417	0.931808	0.96854	0.958151	0.965908	0.964514	0.973764
51	glcm	0.874634	0.942815	0.936538	0.96677	0.972895	0.977267	0.981326
52	gldm	0.876862	0.935351	0.969802	0.957114	0.965969	0.964311	0.973666
53	gldm	0.953599	0.962584	0.980037	0.990773	0.987059	0.988204	0.990161
54	gldm	0.93515	0.939325	0.964347	0.940405	0.957472	0.956247	0.965188
55	gldm	0.907155	0.929491	0.959173	0.947869	0.962155	0.964366	0.969606
56	gldm	0.970153	0.977298	0.985573	0.989303	0.986299	0.985639	0.990643
57	gldm	0.871724	0.942209	0.938566	0.966829	0.972815	0.977803	0.981275
58	gldm	0.793679	0.91617	0.943407	0.926193	0.945729	0.95228	0.954857
59	gldm	0.847382	0.931989	0.95548	0.956763	0.966246	0.969686	0.974087
60	gldm	0.775327	0.904386	0.933148	0.915836	0.937034	0.944732	0.949597
61	gldm	0.922343	0.93621	0.954725	0.94406	0.957374	0.95787	0.961837
62	gldm	0.891981	0.933196	0.955385	0.947667	0.959365	0.960629	0.964275
63	gldm	0.81071	0.937742	0.954492	0.963312	0.973341	0.976181	0.979678
64	gldm	0.812088	0.930526	0.953992	0.939996	0.957081	0.962351	0.961636
65	gldm	0.691018	0.915266	0.952502	0.950345	0.958724	0.960259	0.965141
66	glrlm	0.921547	0.947923	0.975243	0.984005	0.984556	0.982659	0.984646
67	glrlm	0.867807	0.926628	0.963655	0.970227	0.971918	0.96291	0.975093
68	glrlm	0.819549	0.915704	0.936991	0.958096	0.963936	0.969395	0.971051
69	glrlm	0.779749	0.91142	0.944137	0.922746	0.943133	0.949321	0.953283
70	glrlm	0.998355	0.994993	0.993839	0.994062	0.993527	0.994439	0.993909
71	glrlm	0.98871	0.987392	0.989079	0.988433	0.989176	0.991003	0.989515
72	glrlm	0.99839	0.994972	0.993791	0.994007	0.993446	0.994357	0.993829
73	glrlm	0.878551	0.937822	0.969539	0.967478	0.971993	0.973292	0.977918
74	glrlm	0.70364	0.849196	0.893205	0.952433	0.952459	0.952588	0.963572
75	glrlm	0.922401	0.967789	0.983171	0.984525	0.988373	0.988446	0.988987
76	glrlm	0.782466	0.92536	0.946665	0.959514	0.969443	0.972988	0.97524
77	glrlm	0.840596	0.933323	0.955851	0.958362	0.967844	0.971218	0.975459
78	glrlm	0.998206	0.994333	0.994318	0.994047	0.99337	0.992767	0.994248
79	glrlm	0.848801	0.913873	0.947292	0.950856	0.960262	0.964462	0.965467
80	glrlm	0.806441	0.927013	0.955457	0.93713	0.955561	0.959869	0.960271
81	glrlm	0.4111	0.67314	0.78765	0.810432	0.816136	0.805475	0.834192
82	glszm	0.921547	0.947923	0.975243	0.984005	0.984556	0.982659	0.984646
83	glszm	0.867807	0.926628	0.963655	0.970227	0.971918	0.96291	0.975093
84	glszm	0.819549	0.915704	0.936991	0.958096	0.963936	0.969395	0.971051
85	glszm	0.779749	0.91142	0.944137	0.922746	0.943133	0.949321	0.953283
86	glszm	0.998355	0.994993	0.993839	0.994062	0.993527	0.994439	0.993909
87	glszm	0.98871	0.987392	0.989079	0.988433	0.989176	0.991003	0.989515
88	glszm	0.99839	0.994972	0.993791	0.994007	0.993446	0.994357	0.993829
89	glszm	0.878551	0.937822	0.969539	0.967478	0.971993	0.973292	0.977918
90	glszm	0.922401	0.967789	0.983171	0.984525	0.988373	0.988446	0.988987
91	glszm	0.782466	0.92536	0.946665	0.959514	0.969443	0.972988	0.97524
92	glszm	0.848801	0.913873	0.947292	0.950856	0.960262	0.964462	0.965467
93	glszm	0.806441	0.927013	0.955457	0.93713	0.955561	0.959869	0.960271
94	glszm	0.4111	0.67314	0.78765	0.810432	0.816136	0.805475	0.834192
95	glszm	0.70364	0.849196	0.893205	0.952433	0.952459	0.952588	0.963572
96	glszm	0.840596	0.933323	0.955851	0.958362	0.967844	0.971218	0.975459
97	glszm	0.998206	0.994333	0.994318	0.994047	0.99337	0.992767	0.994248
98	ngtdm	0.889547	0.871646	0.920436	0.920181	0.94147	0.919102	0.930851
99	ngtdm	0.156754	0.232556	0.548286	0.865809	0.834506	0.639336	0.836955
100	ngtdm	0.672244	0.79958	0.867545	0.848835	0.872162	0.864436	0.895047
101	ngtdm	0.578677	0.849335	0.883126	0.911514	0.932502	0.909421	0.938675
102	ngtdm	0.300662	0.81151	0.799329	0.970888	0.903303	0.942309	0.894701
