# Supplementary material for: CNN-based automatic segmentations and radiomics feature reliability on contrast-enhanced ultrasound images for renal tumors
Source: Front Oncol. 2023 Jun 2;13:1166988. doi: 10.3389/fonc.2023.1166988 (PMC10272725; doi:10.3389/fonc.2023.1166988)
Supplement: Supplementary file 2 [file Table_2.xlsx]

## Sheet: Sheet1
ICC	feature	SegNet	UNet	MultiResUNet	DeepLabV3+	Att_UNet	UNet3+	UNet++
1	shape2D	0.124171	0.27416	0.307937	0.618429	0.686878	0.642425	0.744105
2	shape2D	0.82251	0.863922	0.936218	0.884466	0.972523	0.971653	0.98065
3	shape2D	0.826982	0.796389	0.92716	0.816059	0.971452	0.969996	0.980808
4	shape2D	0.928931	0.95675	0.976324	0.989505	0.987931	0.989243	0.989732
5	shape2D	0.850903	0.901016	0.955043	0.983203	0.977423	0.978222	0.983124
6	shape2D	0.269418	0.247867	0.241658	0.250688	0.242704	0.245306	0.244596
7	shape2D	0.162811	0.322938	0.292403	0.234284	0.231393	0.246265	0.229739
8	shape2D	0.929448	0.957027	0.976062	0.989333	0.987899	0.989146	0.989644
9	shape2D	-0.00461585	-0.000187859	0.000965164	0.00080634	0.000130097	0.000418348	-0.000157849
10	firstorder	0.872862	0.93479	0.921878	0.963356	0.976408	0.980346	0.984421
11	firstorder	0.928341	0.958456	0.978432	0.975416	0.982082	0.983796	0.988148
12	firstorder	0.916488	0.974192	0.985065	0.987164	0.990622	0.990206	0.990607
13	firstorder	0.866661	0.929539	0.962252	0.96061	0.967214	0.966681	0.974999
14	firstorder	0.879263	0.926452	0.926769	0.967627	0.962972	0.967656	0.975579
15	firstorder	0.463637	0.988125	0.99561	0.968926	0.875545	0.979871	0.869266
16	firstorder	0.808354	0.867042	0.925755	0.925615	0.936919	0.920359	0.94541
17	firstorder	0.866416	0.931937	0.936252	0.966788	0.96987	0.974821	0.979216
18	firstorder	0.917849	0.952995	0.969436	0.97536	0.982367	0.983587	0.986932
19	firstorder	0.911619	0.949354	0.969945	0.97507	0.981654	0.981771	0.984726
20	firstorder	0.60233	0.783653	0.818604	0.847301	0.888793	0.892858	0.925512
21	firstorder	0.677258	0.824661	0.898716	0.906687	0.9199	0.905712	0.93114
22	firstorder	0.881243	0.930086	0.930911	0.969483	0.967209	0.973412	0.978869
23	firstorder	0.923376	0.955924	0.974677	0.976997	0.983667	0.984584	0.987949
24	firstorder	0.691443	0.928943	0.957654	0.956356	0.910827	0.947322	0.907828
25	firstorder	0.916488	0.974192	0.985065	0.987164	0.990622	0.990206	0.990607
26	firstorder	0.922656	0.946298	0.9792	0.962632	0.966958	0.96205	0.97219
27	firstorder	0.869508	0.941493	0.931251	0.966239	0.97337	0.978357	0.98135
28	glcm	0.776465	0.913093	0.941723	0.925164	0.945049	0.951738	0.953176
29	glcm	0.869374	0.944392	0.921683	0.963598	0.975315	0.97975	0.981692
30	glcm	0.802999	0.890775	0.90951	0.944557	0.964654	0.964682	0.963261
31	glcm	0.871309	0.94218	0.926499	0.964955	0.972735	0.97691	0.98097
32	glcm	0.861287	0.944572	0.958517	0.96386	0.973447	0.975696	0.980537
33	glcm	0.486281	0.829211	0.854959	0.914194	0.92238	0.906028	0.92453
34	glcm	0.873199	0.94084	0.959557	0.961385	0.971409	0.973541	0.978435
35	glcm	0.915413	0.939362	0.964012	0.953169	0.964498	0.965639	0.972366
36	glcm	0.899046	0.937858	0.960824	0.955532	0.966075	0.968152	0.974701
37	glcm	0.876531	0.939238	0.959415	0.960375	0.97056	0.972647	0.977559
38	glcm	0.875244	0.939902	0.959523	0.960791	0.970915	0.973019	0.977921
39	glcm	0.138394	0.618006	0.781435	0.804397	0.824028	0.775581	0.84893
40	glcm	0.535249	0.871233	0.907668	0.923047	0.93721	0.927578	0.949824
41	glcm	0.767784	0.879639	0.885302	0.935032	0.94781	0.950335	0.956649
42	glcm	0.874659	0.959356	0.980245	0.979117	0.980317	0.974898	0.981638
43	glcm	0.880605	0.936174	0.958435	0.9585	0.968955	0.970972	0.975916
44	glcm	0.808223	0.914235	0.947249	0.936438	0.953245	0.955983	0.961698
45	glcm	0.947546	0.952931	0.981232	0.95804	0.964528	0.958497	0.968091
46	glcm	0.88868	0.935722	0.969007	0.958217	0.966847	0.965952	0.97407
47	glcm	0.527253	0.808371	0.817584	0.8782	0.902897	0.844736	0.900012
48	glcm	0.899867	0.925203	0.967544	0.946454	0.955665	0.947086	0.960116
49	glcm	0.808223	0.914235	0.947249	0.936438	0.953245	0.955983	0.961698
50	glcm	0.877995	0.931891	0.96567	0.956737	0.965025	0.964009	0.972706
51	glcm	0.871982	0.942466	0.9274	0.965062	0.972842	0.976971	0.98105
52	gldm	0.872602	0.933666	0.969862	0.956984	0.965035	0.96346	0.973026
53	gldm	0.942613	0.961257	0.974625	0.987654	0.986501	0.986824	0.989081
54	gldm	0.931408	0.934167	0.954184	0.931117	0.948011	0.945985	0.956059
55	gldm	0.888962	0.908862	0.927059	0.916953	0.930714	0.932085	0.939506
56	gldm	0.963777	0.976138	0.984488	0.989151	0.985852	0.985644	0.990612
57	gldm	0.8679	0.94138	0.930604	0.965758	0.972734	0.97777	0.981135
58	gldm	0.778499	0.91422	0.942566	0.926009	0.945559	0.952215	0.953869
59	gldm	0.845519	0.924354	0.935401	0.939164	0.951385	0.952433	0.958695
60	gldm	0.768044	0.904278	0.93295	0.915586	0.936727	0.944344	0.949168
61	gldm	0.920477	0.936167	0.953815	0.943998	0.957452	0.957738	0.961907
62	gldm	0.890265	0.932747	0.954683	0.947626	0.959367	0.960715	0.964263
63	gldm	0.804387	0.917863	0.919178	0.928616	0.942508	0.94285	0.949126
64	gldm	0.78473	0.922104	0.948608	0.934829	0.951631	0.957349	0.954273
65	gldm	0.690072	0.91052	0.948762	0.945588	0.953434	0.956397	0.959278
66	glrlm	0.880106	0.938793	0.973721	0.982874	0.983341	0.981929	0.984052
67	glrlm	0.86515	0.925248	0.951644	0.96226	0.963939	0.951246	0.96541
68	glrlm	0.807975	0.911506	0.932966	0.958042	0.962291	0.969142	0.969998
69	glrlm	0.767437	0.910278	0.943971	0.92287	0.943211	0.949463	0.952801
70	glrlm	0.875528	0.798236	0.874034	0.810633	0.864538	0.900119	0.828113
71	glrlm	0.863844	0.787598	0.864708	0.800723	0.856095	0.892271	0.819361
72	glrlm	0.875759	0.798587	0.874501	0.810945	0.864828	0.900396	0.828471
73	glrlm	0.873678	0.934715	0.963135	0.961476	0.966345	0.966895	0.971311
74	glrlm	0.636767	0.846878	0.851744	0.923864	0.933797	0.931513	0.941665
75	glrlm	0.879919	0.955617	0.980588	0.980435	0.983274	0.983968	0.98513
76	glrlm	0.773016	0.902253	0.907056	0.919026	0.933418	0.934285	0.939215
77	glrlm	0.838183	0.923666	0.93291	0.937739	0.950204	0.951117	0.957392
78	glrlm	0.969853	0.929876	0.937935	0.934178	0.962252	0.959762	0.936979
79	glrlm	0.828024	0.87352	0.888214	0.894092	0.904514	0.907648	0.911317
80	glrlm	0.779841	0.918706	0.951487	0.932918	0.950185	0.955214	0.953722
81	glrlm	0.401686	0.560551	0.599016	0.620925	0.636438	0.615572	0.6375
82	glszm	0.880106	0.938793	0.973721	0.982874	0.983341	0.981929	0.984052
83	glszm	0.86515	0.925248	0.951644	0.96226	0.963939	0.951246	0.96541
84	glszm	0.807975	0.911506	0.932966	0.958042	0.962291	0.969142	0.969998
85	glszm	0.767437	0.910278	0.943971	0.92287	0.943211	0.949463	0.952801
86	glszm	0.875528	0.798236	0.874034	0.810633	0.864538	0.900119	0.828113
87	glszm	0.863844	0.787598	0.864708	0.800723	0.856095	0.892271	0.819361
88	glszm	0.875759	0.798587	0.874501	0.810945	0.864828	0.900396	0.828471
89	glszm	0.873678	0.934715	0.963135	0.961476	0.966345	0.966895	0.971311
90	glszm	0.879919	0.955617	0.980588	0.980435	0.983274	0.983968	0.98513
91	glszm	0.773016	0.902253	0.907056	0.919026	0.933418	0.934285	0.939215
92	glszm	0.828024	0.87352	0.888214	0.894092	0.904514	0.907648	0.911317
93	glszm	0.779841	0.918706	0.951487	0.932918	0.950185	0.955214	0.953722
94	glszm	0.401686	0.560551	0.599016	0.620925	0.636438	0.615572	0.6375
95	glszm	0.636767	0.846878	0.851744	0.923864	0.933797	0.931513	0.941665
96	glszm	0.838183	0.923666	0.93291	0.937739	0.950204	0.951117	0.957392
97	glszm	0.969853	0.929876	0.937935	0.934178	0.962252	0.959762	0.936979
98	ngtdm	0.853358	0.868241	0.917345	0.918337	0.941125	0.918789	0.930115
99	ngtdm	0.0113738	0.0722213	0.406631	0.866046	0.833295	0.580217	0.836285
100	ngtdm	0.651779	0.797757	0.866868	0.846603	0.871738	0.863663	0.893745
101	ngtdm	0.546872	0.848446	0.872098	0.909116	0.93221	0.90862	0.938142
102	ngtdm	0.255858	0.808557	0.798263	0.961062	0.813264	0.938013	0.804499
