# Supplementary material for: CNN-based automatic segmentations and radiomics feature reliability on contrast-enhanced ultrasound images for renal tumors
Source: Front Oncol. 2023 Jun 2;13:1166988. doi: 10.3389/fonc.2023.1166988 (PMC10272725; doi:10.3389/fonc.2023.1166988)
Supplement: Supplementary file 3 [file Table_3.xlsx]

## Sheet: Sheet1
Pearson	feature	ccRCC	AML	Others
1	shape2D	0.681507	0.88012	0.676808
2	shape2D	0.978502	0.97599	0.984794
3	shape2D	0.979467	0.972793	0.984124
4	shape2D	0.988938	0.986643	0.993073
5	shape2D	0.980364	0.988254	0.979723
6	shape2D	0.956363	0.941247	0.963087
7	shape2D	0.808951	0.913124	0.909866
8	shape2D	0.988949	0.986655	0.993069
9	shape2D	-0.0114189	-0.0210605	-0.102549
10	firstorder	0.982688	0.988456	0.992936
11	firstorder	0.986659	0.988481	0.996311
12	firstorder	0.990104	0.983009	0.995248
13	firstorder	0.973909	0.976723	0.985859
14	firstorder	0.975192	0.971817	0.987093
15	firstorder	0.995082	0.928786	0.888305
16	firstorder	0.932016	0.973207	0.969627
17	firstorder	0.977108	0.977409	0.99177
18	firstorder	0.98459	0.991434	0.996729
19	firstorder	0.981282	0.992253	0.997612
20	firstorder	0.907226	0.956026	0.979028
21	firstorder	0.915164	0.959553	0.958239
22	firstorder	0.97747	0.975421	0.992242
23	firstorder	0.985937	0.990694	0.996809
24	firstorder	0.945286	0.94191	0.939377
25	firstorder	0.990104	0.983009	0.995248
26	firstorder	0.97482	0.975787	0.970718
27	firstorder	0.978474	0.980039	0.993877
28	glcm	0.950763	0.961548	0.968712
29	glcm	0.978517	0.980184	0.996194
30	glcm	0.957323	0.972288	0.989159
31	glcm	0.978329	0.980213	0.993197
32	glcm	0.97773	0.989628	0.995548
33	glcm	0.914315	0.974063	0.909003
34	glcm	0.975087	0.988991	0.995614
35	glcm	0.969001	0.987251	0.99677
36	glcm	0.970984	0.987757	0.9964
37	glcm	0.973996	0.988673	0.995574
38	glcm	0.974445	0.988808	0.995596
39	glcm	0.803681	0.935771	0.880309
40	glcm	0.946388	0.951611	0.971655
41	glcm	0.952627	0.979944	0.93275
42	glcm	0.986522	0.975646	0.909716
43	glcm	0.971955	0.988021	0.995413
44	glcm	0.958856	0.971656	0.9785
45	glcm	0.970463	0.979604	0.97349
46	glcm	0.971926	0.98045	0.99064
47	glcm	0.886327	0.971145	0.859768
48	glcm	0.959879	0.969875	0.97005
49	glcm	0.958856	0.971656	0.9785
50	glcm	0.971096	0.978004	0.988318
51	glcm	0.978411	0.980218	0.993279
52	gldm	0.971045	0.976742	0.990817
53	gldm	0.98923	0.987465	0.992406
54	gldm	0.962681	0.975894	0.997509
55	gldm	0.968612	0.973062	0.989674
56	gldm	0.990203	0.989334	0.996134
57	gldm	0.978197	0.979895	0.993874
58	gldm	0.951027	0.962121	0.969797
59	gldm	0.970733	0.984959	0.992235
60	gldm	0.945625	0.955441	0.966756
61	gldm	0.955205	0.981783	0.989881
62	gldm	0.957591	0.983415	0.989821
63	gldm	0.978671	0.984846	0.985277
64	gldm	0.958558	0.970342	0.969706
65	gldm	0.958597	0.982824	0.987011
66	glrlm	0.982616	0.980786	0.990428
67	glrlm	0.974499	0.972993	0.98909
68	glrlm	0.965952	0.973415	0.992752
69	glrlm	0.947796	0.959161	0.973067
70	glrlm	0.993967	0.978254	0.997031
71	glrlm	0.9915	0.930251	0.937131
72	glrlm	0.993879	0.982572	0.990945
73	glrlm	0.973391	0.988529	0.996872
74	glrlm	0.960873	0.972827	0.940984
75	glrlm	0.987511	0.982113	0.995422
76	glrlm	0.97262	0.984961	0.983006
77	glrlm	0.972542	0.985166	0.991207
78	glrlm	0.994267	0.981506	0.992709
79	glrlm	0.963004	0.97538	0.973444
80	glrlm	0.956388	0.967257	0.971631
81	glrlm	0.799127	0.94035	0.961747
82	glszm	0.982616	0.980786	0.990428
83	glszm	0.974499	0.972993	0.98909
84	glszm	0.965952	0.973415	0.992752
85	glszm	0.947796	0.959161	0.973067
86	glszm	0.993967	0.978254	0.997031
87	glszm	0.9915	0.930251	0.937131
88	glszm	0.993879	0.982572	0.990945
89	glszm	0.973391	0.988529	0.996872
90	glszm	0.987511	0.982113	0.995422
91	glszm	0.97262	0.984961	0.983006
92	glszm	0.963004	0.97538	0.973444
93	glszm	0.956388	0.967257	0.971631
94	glszm	0.799127	0.94035	0.961747
95	glszm	0.960873	0.972827	0.940984
96	glszm	0.972542	0.985166	0.991207
97	glszm	0.994267	0.981506	0.992709
98	ngtdm	0.91798	0.992551	0.907427
99	ngtdm	0.755369	0.976435	0.9319
100	ngtdm	0.880422	0.938144	0.906422
101	ngtdm	0.936852	0.893034	0.97105
102	ngtdm	0.902422	0.957617	0.904761
