# Supplementary material for: CNN-based automatic segmentations and radiomics feature reliability on contrast-enhanced ultrasound images for renal tumors
Source: Front Oncol. 2023 Jun 2;13:1166988. doi: 10.3389/fonc.2023.1166988 (PMC10272725; doi:10.3389/fonc.2023.1166988)
Supplement: Supplementary file 4 [file Table_4.xlsx]

## Sheet: Sheet1
ICC	feature	ccRCC	AML	Others
1	shape2D	0.681511	0.866866	0.673177
2	shape2D	0.978245	0.97606	0.984936
3	shape2D	0.979105	0.972051	0.984122
4	shape2D	0.98855	0.986052	0.993215
5	shape2D	0.980244	0.987343	0.979394
6	shape2D	0.231346	0.178734	0.242235
7	shape2D	0.219935	0.164161	0.253584
8	shape2D	0.988458	0.985841	0.993161
9	shape2D	-0.000123989	-7.73853e-05	-0.000467749
10	firstorder	0.982532	0.988482	0.993102
11	firstorder	0.986632	0.988245	0.996277
12	firstorder	0.989462	0.980966	0.995348
13	firstorder	0.973231	0.975876	0.983741
14	firstorder	0.975061	0.97088	0.974382
15	firstorder	0.869247	0.916526	0.890203
16	firstorder	0.932214	0.973204	0.96904
17	firstorder	0.976899	0.976794	0.988277
18	firstorder	0.984572	0.991467	0.996747
19	firstorder	0.981286	0.992249	0.997581
20	firstorder	0.898646	0.954283	0.969417
21	firstorder	0.915097	0.959938	0.95887
22	firstorder	0.977359	0.974384	0.985266
23	firstorder	0.985917	0.990707	0.996844
24	firstorder	0.902918	0.938548	0.939866
25	firstorder	0.989462	0.980966	0.995348
26	firstorder	0.972545	0.973077	0.96745
27	firstorder	0.9785	0.97975	0.991118
28	glcm	0.948732	0.957488	0.968114
29	glcm	0.978547	0.979674	0.994812
30	glcm	0.956653	0.972202	0.986959
31	glcm	0.978198	0.979331	0.990312
32	glcm	0.977553	0.989328	0.995623
33	glcm	0.913112	0.972791	0.902882
34	glcm	0.974906	0.98873	0.995693
35	glcm	0.968257	0.987073	0.996773
36	glcm	0.970625	0.987542	0.996475
37	glcm	0.973811	0.988427	0.995646
38	glcm	0.974261	0.988558	0.995671
39	glcm	0.802582	0.935329	0.880773
40	glcm	0.946376	0.95194	0.970764
41	glcm	0.951693	0.978083	0.932013
42	glcm	0.984756	0.973003	0.890026
43	glcm	0.971763	0.987797	0.995464
44	glcm	0.957701	0.969451	0.977846
45	glcm	0.967622	0.976162	0.971132
46	glcm	0.971236	0.979481	0.988952
47	glcm	0.886051	0.970397	0.85409
48	glcm	0.958692	0.967247	0.969081
49	glcm	0.957701	0.969451	0.977846
50	glcm	0.970243	0.976658	0.986254
51	glcm	0.978282	0.97934	0.990439
52	gldm	0.97063	0.974919	0.989619
53	gldm	0.988221	0.983871	0.991221
54	gldm	0.957498	0.914137	0.976885
55	gldm	0.949057	0.875411	0.938574
56	gldm	0.990154	0.989066	0.995583
57	gldm	0.978223	0.97961	0.991104
58	gldm	0.949422	0.958918	0.968917
59	gldm	0.959466	0.947948	0.968041
60	gldm	0.945543	0.942404	0.967263
61	gldm	0.955363	0.981905	0.990066
62	gldm	0.957729	0.983088	0.989336
63	gldm	0.95549	0.924029	0.933746
64	gldm	0.9503	0.968568	0.957889
65	gldm	0.955008	0.966702	0.97623
66	glrlm	0.982105	0.978948	0.989647
67	glrlm	0.962849	0.972586	0.975711
68	glrlm	0.965078	0.973025	0.987361
69	glrlm	0.947096	0.955697	0.971974
70	glrlm	0.827794	0.954959	0.983939
71	glrlm	0.817791	0.845332	0.906079
72	glrlm	0.828156	0.97619	0.977453
73	glrlm	0.967206	0.982484	0.987128
74	glrlm	0.944535	0.933653	0.890755
75	glrlm	0.984161	0.963086	0.987012
76	glrlm	0.944204	0.921334	0.92579
77	glrlm	0.959209	0.943704	0.962314
78	glrlm	0.936845	0.971874	0.982954
79	glrlm	0.921041	0.873647	0.896076
80	glrlm	0.949722	0.96326	0.956388
81	glrlm	0.583105	0.798949	0.773613
82	glszm	0.982105	0.978948	0.989647
83	glszm	0.962849	0.972586	0.975711
84	glszm	0.965078	0.973025	0.987361
85	glszm	0.947096	0.955697	0.971974
86	glszm	0.827794	0.954959	0.983939
87	glszm	0.817791	0.845332	0.906079
88	glszm	0.828156	0.97619	0.977453
89	glszm	0.967206	0.982484	0.987128
90	glszm	0.984161	0.963086	0.987012
91	glszm	0.944204	0.921334	0.92579
92	glszm	0.921041	0.873647	0.896076
93	glszm	0.949722	0.96326	0.956388
94	glszm	0.583105	0.798949	0.773613
95	glszm	0.944535	0.933653	0.890755
96	glszm	0.959209	0.943704	0.962314
97	glszm	0.936845	0.971874	0.982954
98	ngtdm	0.916057	0.989727	0.905811
99	ngtdm	0.753838	0.975134	0.927601
100	ngtdm	0.879065	0.936782	0.90857
101	ngtdm	0.936601	0.893021	0.964987
102	ngtdm	0.791575	0.95708	0.902451
